# Supplementary material for: One Shock, Not One Cure: Electroporation Reveals Disease-Specific Constraints in Hepatocyte Gene Editing Therapy
Source: Biology (Basel). 2025 Aug 20;14(8):1091. doi: 10.3390/biology14081091 (PMC12383315; doi:10.3390/biology14081091)
Supplement: Supplementary file 1 [file biology-14-01091-s001.zip]

Archive with 1 entries (1 files):
- biology-3716354-supplementary.pdf
